# Supplementary material for: Metagenomic Analysis of Fecal Archaea, Bacteria, Eukaryota, and Virus in Przewalski's Horses Following Anthelmintic Treatment
Source: Front Vet Sci. 2021 Aug 18;8:708512. doi: 10.3389/fvets.2021.708512 (PMC8416479; doi:10.3389/fvets.2021.708512)
Supplement: Supplementary file 1 [file Table_1.XLSX]

## Sheet: Host&Pathogen&Phenotype丰度表
Pathogen	Genus	FATPHs	PATPHs	FATPH1	FATPH6	FATPH3	PATPH3	PATPH1	PATPH6
Macrosiphum euphorbiae	Macrosiphum	4.66667	0	6	4	4	0	0	0
Gloeocercospora sorghi	Gloeocercospora	22.6667	2	62	6	0	0	6	0
Lactococcus lactis	Lactococcus	1.33333	2	0	0	4	0	0	6
Avibacterium paragallinarum	Avibacterium	0	2	0	0	0	0	2	4
Pseudomonas fluorescens		0	2	0	0	0	0	0	6
Stenotrophomonas maltophilia	Stenotrophomonas	4.66667	5.33333	12	2	0	4	6	6
Cercospora kikuchii	Cercospora	7.33333	6.66667	10	4	8	16	2	2
Arthrobotrys oligospora	Arthrobotrys	20.6667	8	10	24	28	8	10	6
Bordetella pertussis		14	9.33333	38	2	2	2	20	6
Plasmodium berghei	Plasmodium	19.3333	10	24	16	18	4	10	16
Leishmania infantum	Leishmania	10.6667	10	22	6	4	8	12	10
Candida parapsilosis		28.6667	10.6667	0	82	4	2	6	24
Streptococcus uberis		4	11.3333	0	6	6	2	2	30
Ralstonia pickettii	Ralstonia	0	11.3333	0	0	0	0	0	34
Fusarium fujikuroi		40.6667	12	2	22	98	12	12	12
Fusarium sambucinum		41.3333	13.3333	0	90	34	10	2	28
Colletotrichum coccodes	Colletotrichum	4.66667	13.3333	0	14	0	12	8	20
Venturia inaequalis	Venturia	0.666667	14	0	0	2	32	0	10
Agrobacterium tumefaciens	Agrobacterium	6.66667	16	12	4	4	0	10	38
Fusarium asiaticum	Fusarium	24	17.3333	34	14	24	20	28	4
Burkholderia thailandensis		28.6667	18	6	42	38	48	2	4
Grosmannia clavigera	Grosmannia	52.6667	20	4	10	144	14	28	18
Serratia marcescens	Serratia	46	22	66	52	20	24	18	24
Aspergillus flavus	Aspergillus	2	22	2	4	0	12	2	52
Passalora fulva	Passalora	112.667	23.3333	218	18	102	34	16	20
Photorhabdus luminescens	Photorhabdus	0	24	0	0	0	12	10	50
Clavispora lusitaniae	Clavispora	2	25.3333	0	0	6	36	38	2
Flavobacterium psychrophilum	Flavobacterium	41.3333	29.3333	22	74	28	28	24	36
Trichophyton mentagrophytes	Trichophyton	12	30.6667	24	6	6	12	32	48
Alternaria citri		42.6667	31.3333	10	46	72	32	32	30
Mycobacterium abscessus	Mycobacterium	52.6667	34.6667	66	46	46	40	52	12
Mycoplasma gallisepticum		53.3333	37.3333	132	0	28	68	34	10
Xanthomonas axonopodis		1.33333	40.6667	0	4	0	0	0	122
Brucella suis		14.6667	41.3333	10	18	16	6	6	112
Plasmodium falciparum		111.333	42.6667	190	46	98	8	24	96
Puccinia striiformis	Puccinia	37.3333	42.6667	42	36	34	14	22	92
Rosellinia necatrix	Rosellinia	152.667	44	128	110	220	80	32	20
Fusarium pseudograminearum		264.667	44.6667	182	522	90	70	50	14
Exophiala dermatitidis	Exophiala	64	45.3333	0	50	142	108	10	18
Alternaria brassicicola		113.333	49.3333	66	130	144	56	58	34
Dickeya solani		66.6667	50	38	100	62	50	66	34
Candida dubliniensis		8.66667	54.6667	4	2	20	132	26	6
Shigella flexneri	Shigella	0	56	0	0	0	0	2	166
Mycobacterium smegmatis		118	61.3333	118	212	24	10	74	100
Chlamydia trachomatis	Chlamydia	12.6667	69.3333	26	10	2	94	20	94
Staphylococcus lugdunensis		101.333	71.3333	84	158	62	38	120	56
Kingella kingae	Kingella	60	81.3333	96	64	20	16	24	204
Staphylococcus saprophyticus		227.333	84	446	154	82	26	174	52
Pyrenophora tritici-repentis	Pyrenophora	52.6667	86	16	86	56	10	64	184
Ustilago hordei	Ustilago	3.33333	97.3333	4	2	4	152	124	16
Bursaphelenchus xylophilus	Bursaphelenchus	28.6667	100	12	56	18	66	94	140
Colletotrichum higginsianum		337.333	104	146	562	304	92	118	102
Setosphaeria turcica	Setosphaeria	307.333	106.667	228	518	176	108	146	66
Bipolaris sorokiniana		121.333	107.333	28	106	230	126	144	52
Trichoderma virens	Trichoderma	110.667	114	52	72	208	120	70	152
Penicillium digitatum	Penicillium	18	114.667	6	4	44	240	74	30
Epichloe festucae	Epichloe	210.667	116	70	258	304	216	66	66
Dickeya dadantii	Dickeya	9.33333	117.333	8	0	20	220	118	14
Clostridium perfringens	Clostridium	600	121.333	238	1456	106	80	124	160
Cryptococcus gattii	Cryptococcus	327.333	125.333	174	182	626	158	64	154
Corynebacterium diphtheriae	Corynebacterium	385.333	128.667	236	686	234	132	104	150
Treponema denticola	Treponema	38.6667	147.333	16	14	86	236	64	142
Yersinia enterocolitica	Yersinia	79.3333	148	26	152	60	136	72	236
Aeromonas hydrophila	Aeromonas	167.333	150	142	162	198	82	102	266
Penicillium expansum		140.667	162.667	140	214	68	146	124	218
Colletotrichum orbiculare		192.667	168.667	34	494	50	328	140	38
Streptococcus agalactiae	Streptococcus	2160	176	504	528	5448	98	110	320
Cronobacter universalis		96.6667	178.667	96	142	52	54	172	310
Colletotrichum trifolii		21.3333	195.333	2	4	58	516	36	34
Mycobacterium marinum		618	214	376	1020	458	192	258	192
Alternaria longipes		202.667	223.333	224	290	94	234	238	198
Radopholus similis	Radopholus	206	230.667	148	294	176	228	218	246
Citrobacter rodentium	Citrobacter	533.333	246	502	342	756	260	232	246
Cryphonectria parasitica	Cryphonectria	133.333	258	262	48	90	228	134	412
Haemophilus influenzae		492	270	196	1198	82	128	358	324
Cercospora zeae-maydis		105.333	286	26	250	40	170	44	644
Xenorhabdus nematophila	Xenorhabdus	227.333	320.667	90	280	312	226	148	588
Cercospora nicotianae		293.333	324	556	86	238	252	642	78
Verticillium dahliae	Verticillium	240.667	345.333	550	46	126	444	510	82
Metarhizium anisopliae		311.333	349.333	536	98	300	276	538	234
Histoplasma capsulatum	Histoplasma	337.333	378	318	326	368	240	326	568
Sclerotinia sclerotiorum	Sclerotinia	668.667	388	694	958	354	402	374	388
Leishmania mexicana		161.333	430	118	204	162	566	458	266
Metarhizium acridum	Metarhizium	96	439.333	80	36	172	748	356	214
Rhynchosporium commune	Rhynchosporium	52	444	14	24	118	740	528	64
Vibrio vulnificus		656	456	880	534	554	634	496	238
Yersinia ruckeri		428.667	524.667	564	612	110	132	802	640
Phytophthora sojae	Phytophthora	1746.67	533.333	1742	3028	470	686	608	306
Bacillus anthracis	Bacillus	863.333	546.667	714	710	1166	246	868	526
Streptomyces scabiei	Streptomyces	1261.33	560	994	1982	808	294	1016	370
Acinetobacter nosocomialis		520	622.667	586	512	462	354	732	782
Aspergillus nidulans		814	638	1094	696	652	618	712	584
Colletotrichum gloeosporioides		782.667	696.667	356	960	1032	302	606	1182
Bipolaris maydis	Bipolaris	789.333	730.667	1024	730	614	402	1164	626
Xanthomonas hortorum		813.333	798	754	996	690	402	934	1058
Alternaria alternata	Alternaria	953.333	858	594	890	1376	894	582	1098
Pectobacterium wasabiae		701.333	886	1190	512	402	306	1224	1128
Colletotrichum graminicola		453.333	920	400	526	434	604	1178	978
Coxiella burnetii	Coxiella	1108.67	927.333	1090	1030	1206	830	1290	662
Bipolaris zeicola		1633.33	938	894	3330	676	1400	782	632
Pectobacterium carotovorum		1266.67	944	872	1962	966	572	1092	1168
Clavibacter michiganensis	Clavibacter	1938.67	1017.33	1568	3290	958	786	824	1442
Burkholderia contaminans		1087.33	1018	1604	662	996	558	1570	926
Aeromonas salmonicida		963.333	1146.67	610	1234	1046	804	1142	1494
Pseudomonas savastanoi		2128	1178	1644	3804	936	768	1578	1188
Leptospira interrogans	Leptospira	1712.67	1286.67	1238	1836	2064	1190	1288	1382
Trypanosoma cruzi	Trypanosoma	1788.67	1326	1382	1366	2618	1246	1462	1270
Candida glabrata		1121.33	1506.67	1266	1008	1090	882	2080	1558
Gaeumannomyces graminis	Gaeumannomyces	1525.33	1708	1268	1972	1336	992	2194	1938
Agrobacterium vitis		3187.33	1821.33	1694	2036	5832	1750	1998	1716
Pantoea stewartii		2798.67	1930.67	3784	2648	1964	1460	2274	2058
Haemophilus ducreyi	Haemophilus	2338	2106.67	1794	2248	2972	1650	2198	2472
Xanthomonas albilineans	Xanthomonas	1998.67	2318	2170	1508	2318	1430	3350	2174
Metarhizium robertsii		3102.67	2320	2556	4214	2538	1870	2136	2954
Vibrio harveyi		2756	2362	3546	2600	2122	1614	3284	2188
Toxoplasma gondii	Toxoplasma	305.333	2425.33	102	184	630	4956	1934	386
Claviceps purpurea	Claviceps	4194	2688	3948	5362	3272	2246	3112	2706
Proteus mirabilis	Proteus	3281.33	2738.67	2090	4782	2972	2304	2666	3246
Bordetella bronchiseptica	Bordetella	2934.67	2783.33	2942	2786	3076	1818	3218	3314
Cronobacter turicensis	Cronobacter	2974.67	2992	1996	3870	3058	1610	2814	4552
Colletotrichum lindemuthianum		1037.33	3025.33	1008	928	1176	5346	2770	960
Riemerella anatipestifer	Riemerella	3289.33	3094.67	2902	2432	4534	1670	3776	3838
Paenibacillus larvae	Paenibacillus	6062.67	3134.67	4350	7640	6198	3452	3202	2750
Zymoseptoria tritici	Zymoseptoria	2998.67	3140	3582	2740	2674	2686	3820	2914
Brucella melitensis		4049.33	3164.67	4028	4692	3428	2358	3550	3586
Actinobacillus pleuropneumoniae	Actinobacillus	4720	3254.67	4846	4126	5188	2178	4040	3546
Edwardsiella tarda		4534.67	3422.67	5004	4676	3924	2148	5044	3076
Colletotrichum lagenaria		3808	3436	2464	3538	5422	3354	3168	3786
Neisseria meningitidis	Neisseria	3130.67	3520	2430	3396	3566	2522	3220	4818
Borrelia burgdorferi	Borrelia	9537.33	3709.33	5696	15114	7802	3286	4562	3280
Ustilago maydis		2109.33	4072	714	4388	1226	6844	3378	1994
Fusarium oxysporum		4568	4497.33	3244	5840	4620	3512	4922	5058
Pectobacterium atrosepticum	Pectobacterium	8792	4686.67	7422	12746	6208	3040	6466	4554
Yersinia pestis		6182.67	4708.67	6888	6300	5360	2838	5628	5660
Mycoplasma agalactiae	Mycoplasma	7440	4750.67	7452	8148	6720	3126	6734	4392
Botrytis cinerea	Botrytis	5954.67	4870	5114	6844	5906	4382	5494	4734
Burkholderia cenocepacia	Burkholderia	4586.67	4951.33	4522	5076	4162	3544	4040	7270
Pantoea ananatis	Pantoea	5844	5200.67	4644	7222	5666	4258	5108	6236
Brucella abortus	Brucella	10129.3	5265.33	7142	14526	8720	3914	6070	5812
Vibrio tasmaniensis		10609.3	5569.33	11336	13056	7436	3864	7170	5674
Saccharomyces cerevisiae	Saccharomyces	9435.33	6279.33	6392	14346	7568	3992	6604	8242
Leptosphaeria maculans	Leptosphaeria	8222	6289.33	6922	9878	7866	5830	8706	4332
Parastagonospora nodorum	Parastagonospora	8283.33	6356	5480	10670	8700	4468	6236	8364
Yersinia pseudotuberculosis		9858.67	6427.33	7752	14746	7078	4882	8440	5960
Streptococcus parauberis		9725.33	6482	10294	11020	7862	4302	8636	6508
Enterococcus faecalis	Enterococcus	13862.7	6673.33	11676	16924	12988	4966	9754	5300
Septoria lycopersici	Septoria	6790.67	6690	5254	7550	7568	4312	7310	8448
Glaesserella parasuis	Glaesserella	7608	7150.67	6038	8456	8330	5176	8894	7382
Enterococcus faecium		13008	7647.33	11918	14418	12688	3690	11140	8112
Fusarium verticillioides		12801.3	8016	10582	19052	8770	6100	8998	8950
Campylobacter jejuni	Campylobacter	10178	8234	9438	11568	9528	5536	8148	11018
Xylella fastidiosa	Xylella	9240	8368.67	8450	11916	7354	5012	11314	8780
Clostridioides difficile	Clostridioides	14612.7	8567.33	15246	18006	10586	5558	10832	9312
Ralstonia solanacearum		11476.7	9302.67	9546	13000	11884	6446	10134	11328
Edwardsiella ictaluri	Edwardsiella	13131.3	9390	14150	12844	12400	6830	11444	9896
Burkholderia pseudomallei		12032.7	11040.7	12788	11706	11604	7968	11598	13556
Helicobacter pylori	Helicobacter	15663.3	11210	14620	18446	13924	6626	13582	13422
Legionella pneumophila	Legionella	21909.3	11263.3	19434	26258	20036	8432	14130	11228
Pseudomonas cichorii		19376	12938	15944	17200	24984	12846	15492	10476
Leishmania major		19481.3	13408	21038	20194	17212	10252	17808	12164
Pseudomonas syringae		18488	13537.3	20084	20796	14584	8492	18284	13836
Beauveria bassiana	Beauveria	16016.7	14236.7	15442	17438	15170	12034	16532	14144
Porphyromonas gingivalis	Porphyromonas	15364	14650.7	15756	14032	16304	8852	19078	16022
Bacillus cereus		23922	15816.7	23888	25840	22038	11646	19606	16198
Xanthomonas citri		26207.3	15933.3	23316	33528	21778	11594	19624	16582
Francisella tularensis	Francisella	22011.3	16727.3	21380	24198	20456	12268	20158	17756
Xanthomonas campestris		24564	20001.3	18404	30610	24678	13528	23098	23378
Acinetobacter baumannii	Acinetobacter	23352.7	20265.3	22396	23536	24126	13812	22508	24476
Streptococcus pyogenes		32810.7	20364	28942	35696	33794	14314	25568	21210
Burkholderia glumae		29840.7	20636.7	30608	33010	25904	15092	24774	22044
Candida albicans	Candida	20280	21228	20120	21580	19140	20766	22068	20850
Erwinia amylovora	Erwinia	32952	26902	32514	36940	29402	18338	30980	31388
Vibrio cholerae	Vibrio	34512	28468	30278	41456	31802	20488	34670	30246
Streptococcus suis		56002	34370	47202	74932	45872	22404	43804	36902
Xanthomonas oryzae		42516	35435.3	43150	48264	36134	25970	40502	39834
Klebsiella pneumoniae	Klebsiella	50114	35542	44286	61890	44166	24520	41040	41066
Mycobacterium tuberculosis		63361.3	36340	54772	81572	53740	24540	45748	38732
Aspergillus fumigatus		52424.7	38630.7	47586	68062	41626	30944	45668	39280
Listeria monocytogenes	Listeria	57554.7	39970	57448	64714	50502	28590	50662	40658
Cryptococcus neoformans		57842.7	41863.3	50840	72834	49854	32544	49702	43344
Escherichia coli	Escherichia	57897.3	46540	52464	61332	59896	34758	52186	52676
Pseudomonas aeruginosa	Pseudomonas	67327.3	53372.7	60658	77274	64050	35968	64400	59750
Magnaporthe oryzae	Magnaporthe	97956	72646.7	85204	122374	86290	64186	87114	66640
Fusarium graminearum		94048	85390	87942	108076	86126	79080	97904	79186
Streptococcus pneumoniae		149802	89391.3	138362	175426	135618	63878	118846	85450
Salmonella enterica	Salmonella	134537	100029	124100	151702	127808	73052	122160	104874
Staphylococcus aureus	Staphylococcus	154639	101877	144916	182176	136826	74648	128658	102324
		1881496	1.37091e+06
